# Supplementary material for: Isolation, Potential Beneficial Properties, and Assessment of Storage Stability of Direct-Fed Microbial Consortia from Wild-Type Chicken Intestine
Source: Probiotics Antimicrob Proteins. 2024 Oct 25;17(6):4508–24. doi: 10.1007/s12602-024-10387-0 (PMC12634797; doi:10.1007/s12602-024-10387-0)
Supplement: Supplementary file 2 — Supplementary file2 (XLSX 29 KB) [file 12602_2024_10387_MOESM2_ESM.xlsx]

## Sheet: Table_S7.Amplicon_Sequence_Vari
Table S7 Amplicon sequence variant (ASV) of bacterial in chicken gastrointestinal tract
#AVS	Samples
	Cecum				Ileum
	BC10C	BC1C	BC3C	BC6C	BC2I	BC4I	BC5I	BC7I
ASV162	0	22	21	27	0	29	0	0
ASV254	0	48	0	0	0	0	0	0
ASV118	0	32	0	15	22	0	60	16
ASV324	0	0	30	0	0	0	0	0
ASV112	0	38	19	20	10	0	66	0
ASV97	0	50	16	10	18	0	77	0
ASV191	0	0	0	0	71	0	0	0
ASV187	0	0	0	0	0	73	0	0
ASV192	0	0	0	0	0	71	0	0
ASV260	0	0	0	0	0	0	48	0
ASV158	57	0	0	0	9	38	0	0
ASV61	28	82	34	58	38	0	41	80
ASV283	0	0	0	0	0	42	0	0
ASV99	0	29	0	19	16	0	78	23
ASV149	0	0	0	0	0	110	0	0
ASV175	0	0	0	0	0	0	80	0
ASV334	0	0	25	0	0	0	0	0
ASV94	88	0	0	0	11	59	17	0
ASV23	65	174	47	122	63	0	89	128
ASV119	75	0	0	0	13	54	0	0
ASV321	0	0	31	0	0	0	0	0
ASV339	0	0	0	17	0	0	0	0
ASV297	0	0	0	0	39	0	0	0
ASV237	0	0	17	8	0	0	0	27
ASV12	85	175	73	129	72	0	88	154
ASV336	0	0	23	0	0	0	0	0
ASV19	68	176	65	121	73	0	82	135
ASV218	58	0	0	0	0	0	0	0
ASV224	56	0	0	0	0	0	0	0
ASV18	74	180	59	127	64	0	90	131
ASV108	46	0	19	0	91	0	0	0
ASV262	0	0	0	0	0	47	0	0
ASV120	73	0	0	0	19	50	0	0
ASV293	0	0	0	0	0	40	0	0
ASV198	0	0	0	0	0	68	0	0
ASV111	83	0	0	0	19	51	0	0
ASV298	0	0	0	0	0	39	0	0
ASV81	87	0	0	0	25	59	18	0
ASV306	0	0	0	0	0	37	0	0
ASV135	0	35	8	13	20	0	49	0
ASV255	0	0	0	0	48	0	0	0
ASV171	43	0	0	0	11	34	0	0
ASV39	47	147	71	97	49	0	79	100
ASV317	0	0	0	0	0	33	0	0
ASV142	0	116	0	0	0	0	0	0
ASV9	71	204	72	113	92	0	90	146
ASV225	0	0	0	0	0	56	0	0
ASV153	0	24	3	15	19	0	46	0
ASV343	0	0	0	0	6	0	0	0
ASV148	23	87	0	0	0	0	0	0
ASV189	0	0	0	0	0	72	0	0
ASV93	0	33	21	17	27	0	69	9
ASV182	0	22	10	20	0	24	0	0
ASV273	0	0	0	0	0	44	0	0
ASV68	38	67	23	42	26	0	42	70
ASV163	0	0	0	0	99	0	0	0
ASV201	0	0	0	0	0	66	0	0
ASV38	53	143	50	95	64	0	77	115
ASV59	28	102	30	76	39	0	45	69
ASV167	0	96	0	0	0	0	0	0
ASV271	0	0	0	0	0	45	0	0
ASV249	0	0	0	0	0	50	0	0
ASV316	0	0	0	0	0	34	0	0
ASV72	22	68	32	34	20	0	24	41
ASV121	68	0	0	0	25	49	0	0
ASV60	30	88	37	69	41	0	50	73
ASV165	61	0	35	0	0	0	0	0
ASV214	0	0	0	0	60	0	0	0
ASV54	44	112	53	87	48	0	44	72
ASV45	46	110	43	96	66	0	75	86
ASV245	0	0	0	0	0	50	0	0
ASV299	0	0	0	0	0	39	0	0
ASV161	59	0	0	0	7	34	0	0
ASV181	0	0	0	0	0	77	0	0
ASV84	8	0	31	0	145	0	0	0
ASV141	55	0	0	0	19	42	0	0
ASV13	89	164	75	113	87	0	92	132
ASV270	0	0	0	0	0	45	0	0
ASV302	0	0	0	0	0	38	0	0
ASV69	185	28	8	18	31	36	0	0
ASV146	57	0	0	0	19	37	0	0
ASV252	0	0	0	0	0	49	0	0
ASV115	65	0	0	0	26	57	0	0
ASV268	0	14	10	0	0	21	0	0
ASV275	0	0	0	0	0	44	0	0
ASV284	0	0	0	0	0	0	42	0
ASV8	82	203	58	136	60	0	104	166
ASV73	13	39	28	21	27	0	81	12
ASV220	0	0	0	0	0	58	0	0
ASV104	0	34	0	17	23	0	75	13
ASV159	0	25	7	10	19	0	43	0
ASV77	85	0	0	0	10	54	59	0
ASV185	0	0	0	0	0	0	0	74
ASV63	25	81	29	70	24	0	41	67
ASV335	0	0	23	0	0	0	0	0
ASV102	77	0	0	0	15	35	36	0
ASV272	0	0	0	0	0	45	0	0
ASV166	48	0	0	0	16	32	0	0
ASV123	0	31	15	14	23	0	58	0
ASV188	0	0	0	0	0	0	0	73
ASV29	76	138	58	105	79	0	80	110
ASV11	68	188	73	122	73	0	117	141
ASV113	0	28	0	14	27	0	73	11
ASV206	0	9	0	0	0	30	0	25
ASV186	73	0	0	0	0	0	0	0
ASV15	59	186	55	128	83	0	78	153
ASV320	0	0	0	0	0	32	0	0
ASV215	0	0	0	0	0	59	0	0
ASV212	61	0	0	0	0	0	0	0
ASV42	56	135	49	96	66	0	58	84
ASV279	0	0	0	0	0	43	0	0
ASV14	76	188	53	126	66	0	105	132
ASV195	0	0	0	0	0	69	0	0
ASV246	0	0	0	0	0	50	0	0
ASV327	0	0	0	0	0	27	0	0
ASV110	0	33	4	16	18	0	84	0
ASV106	78	0	0	0	15	55	12	0
ASV232	0	0	0	0	0	54	0	0
ASV85	0	45	21	18	19	0	74	6
ASV345	0	0	0	2	0	0	0	0
ASV37	52	151	52	111	56	0	75	105
ASV281	0	0	0	0	0	43	0	0
ASV228	0	0	0	0	0	56	0	0
ASV67	25	73	28	70	26	0	37	54
ASV43	60	119	43	79	65	0	68	91
ASV137	71	0	0	0	19	33	0	0
ASV258	0	0	0	0	0	48	0	0
ASV178	0	0	0	0	0	0	78	0
ASV305	0	0	0	0	0	37	0	0
ASV261	0	0	0	0	47	0	0	0
ASV41	56	110	52	91	58	0	68	113
ASV229	0	5	0	0	0	28	0	22
ASV294	0	0	0	0	0	40	0	0
ASV319	0	0	0	0	0	32	0	0
ASV4	87	206	96	154	78	0	93	147
ASV235	0	0	0	0	0	53	0	0
ASV176	0	15	14	21	0	29	0	0
ASV80	0	38	25	15	29	0	75	10
ASV219	0	0	0	0	0	58	0	0
ASV322	0	0	10	0	0	0	0	21
ASV126	67	0	0	0	25	46	0	0
ASV36	72	136	48	99	66	0	81	108
ASV155	0	17	20	19	21	29	0	0
ASV32	44	180	49	108	67	0	76	114
ASV274	0	0	0	0	0	44	0	0
ASV83	23	35	0	15	17	0	64	31
ASV52	54	104	52	85	48	0	57	71
ASV315	0	0	0	0	0	0	0	35
ASV227	0	0	0	0	0	56	0	0
ASV3	75	212	76	152	85	0	120	142
ASV160	0	21	16	34	0	31	0	0
ASV230	0	0	7	16	0	0	0	32
ASV28	67	170	45	129	72	0	71	96
ASV266	0	0	0	15	0	24	8	0
ASV147	58	0	0	0	12	42	0	0
ASV205	0	0	0	0	0	65	0	0
ASV233	0	0	0	0	0	54	0	0
ASV247	0	0	0	0	0	50	0	0
ASV56	42	94	36	68	37	0	53	72
ASV168	0	0	0	0	96	0	0	0
ASV157	41	0	0	0	18	46	0	0
ASV131	0	28	0	14	15	0	43	30
ASV92	0	39	22	15	23	0	77	0
ASV25	52	172	66	111	66	0	83	117
ASV48	61	114	39	90	41	0	68	97
ASV114	76	0	0	0	20	53	0	0
ASV50	50	131	46	93	47	0	46	83
ASV216	0	0	0	0	0	59	0	0
ASV290	0	0	14	0	0	0	0	27
ASV263	0	0	0	0	0	47	0	0
ASV314	0	0	0	0	0	0	0	35
ASV226	0	0	0	0	0	56	0	0
ASV49	46	120	44	66	59	0	64	102
ASV170	0	0	0	0	0	0	91	0
ASV53	48	118	45	85	45	0	57	72
ASV325	0	0	0	0	0	29	0	0
ASV338	0	0	0	20	0	0	0	0
ASV101	0	40	0	22	24	0	61	17
ASV58	35	77	35	69	41	0	57	79
ASV109	0	40	0	14	24	0	77	0
ASV332	0	0	0	0	0	0	0	27
ASV96	91	0	0	0	22	61	0	0
ASV10	72	174	57	164	68	0	119	128
ASV277	0	0	0	0	0	44	0	0
ASV250	0	0	0	0	0	49	0	0
ASV169	0	0	0	0	95	0	0	0
ASV199	0	0	0	0	0	0	68	0
ASV311	0	0	0	0	0	36	0	0
ASV296	0	0	0	0	0	0	0	40
ASV278	0	0	0	0	0	43	0	0
ASV6	87	205	73	146	76	0	113	150
ASV341	0	14	0	0	0	0	0	0
ASV303	0	0	0	0	0	38	0	0
ASV172	0	0	0	0	0	0	0	84
ASV251	0	0	0	0	0	49	0	0
ASV204	0	0	0	0	0	65	0	0
ASV30	71	150	63	111	52	0	78	115
ASV64	35	73	36	57	33	0	35	62
ASV90	0	32	15	14	28	0	72	18
ASV62	26	83	41	54	32	0	43	73
ASV267	45	0	0	0	0	0	0	0
ASV340	0	0	0	0	15	0	0	0
ASV208	0	0	0	0	63	0	0	0
ASV241	0	0	0	0	0	51	0	0
ASV282	0	0	0	0	42	0	0	0
ASV35	71	142	68	94	66	0	73	114
ASV117	0	32	0	18	18	0	65	13
ASV89	0	31	0	34	21	0	82	13
ASV286	0	0	0	11	0	0	0	31
ASV202	0	0	0	0	0	66	0	0
ASV24	71	182	52	120	58	0	69	129
ASV344	0	0	0	0	5	0	0	0
ASV21	75	184	58	117	74	0	77	114
ASV95	0	33	30	19	22	0	53	18
ASV223	0	0	0	0	0	57	0	0
ASV2	97	222	89	157	97	0	119	153
ASV333	0	0	25	0	0	0	0	0
ASV259	0	0	0	0	0	48	0	0
ASV140	0	25	0	17	13	0	50	15
ASV65	23	76	43	58	33	0	42	49
ASV285	0	0	0	42	0	0	0	0
ASV239	0	0	0	0	0	52	0	0
ASV34	74	147	61	99	51	0	87	109
ASV156	0	0	0	0	0	106	0	0
ASV184	0	0	0	0	0	0	0	75
ASV203	0	0	0	0	0	65	0	0
ASV330	0	0	0	0	0	27	0	0
ASV331	0	0	0	0	0	27	0	0
ASV164	0	0	0	0	0	98	0	0
ASV78	76	0	0	0	17	49	65	0
ASV132	0	0	0	0	0	129	0	0
ASV242	0	0	0	0	0	51	0	0
ASV269	0	0	13	0	0	0	0	32
ASV116	0	34	23	13	19	0	59	0
ASV55	33	100	32	92	54	0	58	76
ASV151	0	18	13	19	31	27	0	0
ASV98	0	41	16	16	28	0	70	0
ASV326	0	0	0	28	0	0	0	0
ASV51	50	99	40	94	47	0	55	93
ASV313	0	0	0	0	0	35	0	0
ASV238	0	0	0	0	0	52	0	0
ASV152	54	0	0	0	17	36	0	0
ASV133	64	0	0	0	29	34	0	0
ASV88	0	39	0	15	21	0	93	13
ASV136	63	0	0	0	17	44	0	0
ASV265	0	0	0	0	0	47	0	0
ASV150	58	0	51	0	0	0	0	0
ASV154	0	20	24	7	38	18	0	0
ASV103	83	0	0	0	12	67	0	0
ASV100	93	0	0	0	18	53	0	0
ASV295	0	0	0	6	0	24	10	0
ASV211	0	0	0	0	0	0	62	0
ASV177	0	0	0	0	78	0	0	0
ASV87	0	35	21	27	26	0	73	0
ASV264	0	0	0	0	0	47	0	0
ASV16	84	179	68	122	61	0	90	135
ASV57	32	93	30	69	37	0	62	77
ASV107	0	27	0	21	20	0	70	19
ASV130	0	28	3	14	23	0	64	0
ASV66	21	77	31	55	34	0	38	64
ASV300	0	0	0	0	0	39	0	0
ASV240	0	0	8	0	16	27	0	0
ASV276	0	0	0	0	0	44	0	0
ASV248	0	0	0	0	0	50	0	0
ASV289	0	0	0	0	41	0	0	0
ASV243	0	0	0	0	0	51	0	0
ASV329	0	0	0	0	0	27	0	0
ASV79	52	0	72	0	24	45	0	0
ASV222	0	0	0	0	0	57	0	0
ASV194	0	0	0	0	0	69	0	0
ASV138	0	39	0	8	19	0	47	9
ASV20	77	168	60	124	67	0	80	123
ASV287	41	0	0	0	0	0	0	0
ASV308	0	0	11	0	0	0	0	25
ASV193	0	70	0	0	0	0	0	0
ASV86	54	0	0	0	17	46	65	0
ASV236	0	0	0	0	52	0	0	0
ASV310	0	0	0	0	0	36	0	0
ASV337	0	0	0	0	0	22	0	0
ASV244	0	0	0	0	0	50	0	0
ASV145	0	25	14	8	19	0	48	0
ASV122	0	33	0	26	24	0	58	0
ASV291	0	0	0	0	0	41	0	0
ASV46	54	115	50	90	50	0	68	88
ASV342	0	0	14	0	0	0	0	0
ASV174	0	0	0	0	0	82	0	0
ASV179	0	0	0	78	0	0	0	0
ASV183	48	0	27	0	0	0	0	0
ASV144	0	32	0	11	25	0	47	0
ASV196	0	0	0	0	68	0	0	0
ASV209	0	13	0	0	0	31	0	18
ASV328	0	0	0	0	0	27	0	0
ASV70	65	0	108	0	11	49	44	0
ASV280	0	0	0	0	0	43	0	0
ASV304	0	0	0	0	0	37	0	0
ASV82	84	0	0	0	26	56	19	0
ASV44	53	120	50	94	49	0	59	98
ASV1	112	220	104	173	100	0	133	210
ASV17	67	176	62	132	63	0	97	129
ASV76	111	0	0	0	25	78	0	0
ASV7	92	190	73	155	86	0	98	149
ASV75	85	0	0	0	14	61	57	0
ASV231	0	13	0	0	0	23	0	18
ASV253	0	0	0	0	0	49	0	0
ASV129	0	0	0	0	0	134	0	0
ASV323	0	0	30	0	0	0	0	0
ASV31	60	167	53	95	87	0	74	104
ASV22	74	187	52	97	79	0	90	116
ASV292	0	7	13	0	0	20	0	0
ASV318	0	0	0	0	0	33	0	0
ASV134	63	0	0	0	8	55	0	0
ASV26	70	166	52	115	52	0	86	120
ASV105	0	27	0	25	28	0	63	18
ASV210	0	0	0	0	0	62	0	0
ASV27	64	153	56	105	67	0	84	128
ASV217	0	0	0	0	0	59	0	0
ASV180	31	0	0	0	13	33	0	0
ASV5	86	208	69	142	85	0	107	161
ASV139	52	0	0	0	13	56	0	0
ASV213	0	0	0	0	0	61	0	0
ASV197	0	0	0	0	0	68	0	0
ASV309	0	0	0	0	0	36	0	0
ASV307	0	0	13	0	0	0	0	23
ASV33	57	137	51	109	73	0	82	126
ASV221	0	57	0	0	0	0	0	0
ASV128	0	24	13	13	27	0	60	0
ASV125	0	17	24	17	39	42	0	0
ASV173	0	19	15	16	0	32	0	0
ASV200	0	13	0	0	0	31	0	22
ASV40	51	137	47	90	52	0	97	111
ASV207	0	0	64	0	0	0	0	0
ASV91	177	0	0	0	0	0	0	0
ASV143	0	26	0	11	19	0	60	0
ASV127	0	36	11	15	18	0	57	0
ASV234	0	0	0	54	0	0	0	0
ASV74	0	43	23	16	28	0	96	12
ASV257	0	0	18	13	0	0	0	17
ASV288	0	7	12	0	0	22	0	0
ASV124	66	0	0	0	15	58	0	0
ASV47	53	124	44	102	43	0	61	88
ASV71	68	0	0	0	14	48	119	0
ASV256	0	0	7	0	18	23	0	0
ASV312	0	0	0	12	0	0	0	24
ASV190	0	71	0	0	0	0	0	0
ASV301	0	0	0	0	0	38	0	0
